# Supplementary material for: Skeletal muscle releases extracellular vesicles with distinct protein and microRNA signatures that function in the muscle microenvironment
Source: PNAS Nexus. 2022 Aug 26;1(4):pgac173. doi: 10.1093/pnasnexus/pgac173 (PMC9802077; doi:10.1093/pnasnexus/pgac173)
Supplement: pgac173_Supplemental_Files [file pgac173_supplemental_files.zip]

Archive with 3 entries (3 files):
- PNASNEXUS-PNASNEXUS-2022-00600-s01.xlsx
- PNASNEXUS-PNASNEXUS-2022-00600-s02.xlsx
- PNASNEXUS-PNASNEXUS-2022-00600-s03.pdf
